# Supplementary material for: Structural and Functional Alterations of Gut Microbiota in Males With Hyperuricemia and High Levels of Liver Enzymes
Source: Front Med (Lausanne). 2021 Nov 19;8:779994. doi: 10.3389/fmed.2021.779994 (PMC8640097; doi:10.3389/fmed.2021.779994)
Supplement: Supplementary Table — The detailed experimental results between HUA group and healthy controls. [file Table_1.XLSX]

## Sheet: Suppl. Table S1
ID	Actinobacteria	Bacteroidetes	Firmicutes	Proteobacteria	Other
HUA	5.25399	35.3931	55.541	3.33605	0.00433
HUA	1.16605	6.19339	91.3553	1.27863	0.00035
HUA	0.5849	40.6293	54.8603	3.28383	0.00254
HUA	0.11954	55.5875	31.8558	5.52403	6.53093
HUA	1.05666	60.4811	36.8901	1.30332	0.23816
HUA	0.59779	32.1225	64.33	1.39667	1.50761
HUA	0.59343	66.7135	31.6638	0.99073	0.02378
HUA	2.00355	53.149	41.7844	2.9151	0.02705
HUA	6.03969	19.2137	69.8409	4.75774	0.0215
Healthy	0.1422	17.8171	79.0338	2.92998	0.0008
HUA	6.1413	39.9285	36.9326	16.6121	0.03189
Healthy	0.49466	56.5399	19.5224	3.46623	0.0041
Healthy	1.00052	42.7824	55.1722	1.00004	0.0022
Healthy	0.65942	30.9705	60.6948	1.63665	5.93944
Healthy	1.80001	33.0834	50.1663	4.33397	0.0982
HUA	1.00348	31.4262	58.7182	4.66504	4.15875
HUA	2.6803	37.2893	35.8311	24.1109	0.02122
Healthy	4.00126	11.7946	78.8712	4.15163	0.16687
Healthy	1.66021	30.1102	61.0283	6.99136	0.00255
Healthy	0.12709	60.4771	33.4055	5.10949	0
Healthy	0.09314	74.3459	19.6871	4.56355	1.08297
Healthy	0.57855	58.7829	38.2922	1.81868	0.46754
HUA	1.2732	17.9627	79.335	1.12511	0.0208
Healthy	0.38859	54.138	36.6965	0.80485	7.79918
HUA	3.99578	28.2098	66.3107	1.39112	0.01421
Healthy	0.82248	66.8983	27.805	1.75852	2.63106
Healthy	0.14511	22.9584	67.8356	8.8275	0
Healthy	1.47265	33.1364	61.2255	4.00674	0.06916
Healthy	1.06681	75.8283	20.6585	2.32226	0.05158
Healthy	0.14204	30.9152	21.6803	47.1803	0.03766
HUA	2.69021	54.8651	39.2982	2.92032	0.08956
Healthy	0.85146	71.5797	23.892	3.08985	0.40603
Healthy	1.13028	75.2608	20.5255	2.87696	0.07405
Healthy	1.28731	63.052	34.6941	0.70823	0.21682
Healthy	0.81556	23.2877	73.975	1.34852	0.39834
Healthy	1.0615	65.7601	29.8815	3.2483	0.019
Healthy	2.2008	42.4218	52.7415	1.6237	0.87247
Healthy	0.93893	11.6787	84.9618	2.3176	0.00487
Healthy	3.68292	30.3483	56.9026	8.8425	0.00728
Healthy	1.26193	64.5884	32.4121	1.60225	0.01906
Healthy	3.80567	25.174	52.8293	17.1888	0.01048
HUA	5.06297	36.202	53.9415	4.47764	0.25417
Healthy	2.69686	46.4703	49.8012	0.93437	0.02049
HUA	2.68167	39.1037	56.1116	1.82577	0.17557
Healthy	0.25358	36.5202	58.5883	2.37298	2.2063
Healthy	0.57599	38.9665	54.514	5.81256	0
Healthy	1.03854	60.716	36.1505	1.98622	0.00506
Healthy	1.41198	84.8679	10.9702	2.62916	0.08391
HUA	5.4095	37.5662	49.3457	6.57944	0.03585
Healthy	0.34686	75.5452	20.9322	1.55161	1.19277
Healthy	0.16949	53.0547	30.5735	6.46338	0.00122
Healthy	10.0799	39.5036	49.3106	1.0334	0.01387
Healthy	4.02978	69.5912	22.0591	4.241	0.00621
HUA	0.85211	63.9497	31.1706	1.29429	0.10176
Healthy	1.99705	51.2863	38.2883	8.36923	0.00123
Healthy	0.56636	67.8646	29.0532	2.25759	0.00644
Healthy	0.12306	65.0181	6.19102	27.0027	1.3528
HUA	0.53876	53.6165	44.8461	0.84463	0.093
Healthy	1.1173	27.0508	45.5247	24.7809	0.72062
Healthy	2.66367	60.2319	27.3215	8.99654	0.44784
Healthy	0.45683	83.1025	15.3983	0.47524	0.00368
Healthy	0.81247	37.2684	46.3149	15.4185	0.08089
Healthy	0.78354	58.207	38.3438	1.13425	1.07683
Healthy	3.17849	46.4051	49.2095	1.13527	0.00311
Healthy	0.17356	68.6783	29.8691	0.58771	0.00055
Healthy	0.92532	56.4625	42.3758	0.17271	0.003
Healthy	0.58471	37.3034	60.5313	1.32931	0.02397
Healthy	0.11297	72.1321	23.807	1.40656	2.2066
Healthy	0.85755	77.667	17.2012	4.08345	0.00207
Healthy	0.33094	88.3443	10.6775	0.61169	0
HUA	0.35565	71.2633	19.5753	4.97151	3.79692
Healthy	0.49756	37.8623	38.6352	4.68997	1.82353
Healthy	0.13277	80.0795	19.4729	0.17196	0.01269
Healthy	0.59158	60.6552	37.7326	0.83758	0.14572
Healthy	1.76332	48.7323	40.954	8.41433	0.00554
Healthy	1.79812	66.7178	22.6371	8.37618	0.27934
Healthy	3.42952	58.4643	32.3202	5.36873	0.02303
Healthy	0.84534	39.8789	58.9239	0.25617	0.00613
Healthy	0.22095	76.158	22.5622	0.43159	0.03188
HUA	1.39359	71.5861	24.9547	2.05069	0
Healthy	8.30166	38.915	44.5242	7.93239	0.23335
Healthy	0.14582	64.3185	33.4258	1.45257	0.62432
Healthy	2.60136	30.2705	51.825	15.1842	0.0079
Healthy	0.42967	42.5217	53.2588	2.38007	1.33005
Healthy	0.42704	72.6267	24.2735	1.60647	0.81965
Healthy	0.0859	89.0971	8.54881	2.21251	0.00517
HUA	0.90925	5.22422	90.0424	3.72805	0.04365
Healthy	1.94202	70.3301	26.6391	0.96841	0.04965
HUA	0.68985	43.8144	54.1561	1.2274	0.0142
HUA	4.63643	38.727	42.6754	13.9065	0
Healthy	0.32537	74.5971	21.6782	3.29241	0.0041
Healthy	0.49069	66.5075	30.9324	0.80064	1.1492
Healthy	4.32566	68.5583	18.1479	8.84201	0.00433
Healthy	5.7002	31.4231	60.934	1.32912	0.00293
HUA	6.90667	64.9061	23.3599	4.78797	0.00251
Healthy	0.5175	71.8161	26.3238	1.23904	0.00678
Healthy	0.2415	62.2756	34.3505	1.80111	0.78437
HUA	1.6998	51.6742	39.2791	6.56924	0.03429
Healthy	3.00941	35.6896	57.2678	3.96409	0.00413
HUA	0.36139	49.8571	35.1812	13.0595	1.42082
HUA	0.74487	3.65543	95.2583	0.08769	0.18359
Healthy	3.1625	67.0408	28.2267	1.45518	0.00858
HUA	0.62128	67.4189	30.6475	1.21488	0.01974
HUA	2.15673	22.5372	69.4156	5.46854	0.20906
Healthy	0.65342	56.3668	40.0355	2.5699	0.26301
Healthy	6.68926	40.7872	48.2223	3.90646	0.10851
Healthy	0.70962	86.3918	12.0091	0.78234	0.00161
Healthy	1.74759	38.1247	55.2271	4.78782	0.08985
HUA	1.05007	84.8436	8.7254	5.32832	0.00087
Healthy	2.27818	38.1953	55.4111	3.96274	0.04886
Healthy	1.98688	43.0375	51.9445	2.03632	0.70327
Healthy	0.56209	63.6005	33.0353	2.36084	0.20684
Healthy	0.15641	66.4557	23.9481	9.38539	0.02325
Healthy	3.93968	59.5004	34.3699	0.9553	0.00268
HUA	9.72627	22.8971	64.8478	2.00984	0.11667
Healthy	6.55513	67.7239	13.4048	9.28787	2.43424
HUA	1.94725	47.9331	49.7477	0.34906	0
Healthy	7.93636	67.1783	23.2301	1.05426	0.44905
Healthy	3.84062	71.6517	23.3013	0.90849	0.02542
Healthy	5.04844	34.7698	56.0346	4.11832	0
Healthy	1.28341	46.7631	45.8573	4.52067	1.51534
Healthy	0.96435	67.7464	29.2573	1.52729	0.38101
Healthy	1.5127	45.6027	51.0826	0.8416	0.00368
HUA	1.50055	55.2861	41.5521	1.44909	0.05836
Healthy	3.1813	35.2638	59.7116	1.38936	0.00289
Healthy	0.73573	90.2934	6.59402	2.35716	0.00065
Healthy	1.88781	42.0404	55.4817	0.52546	0.02993
HUA	1.63153	35.3115	62.5374	0.40209	0.00112
Healthy	0.64706	27.6817	69.9943	1.53236	0.03203
Healthy	0.78599	28.3166	68.6723	2.10638	0.00833
Healthy	0.56079	60.1578	35.981	3.26607	0.01284
Healthy	1.54336	34.6244	59.7341	3.44145	0.44203
HUA	1.60524	49.5249	46.9425	1.86752	0.00366
HUA	0.07236	58.6917	26.4222	14.3978	0.37168
Healthy	4.82561	45.0763	43.6472	6.15349	0.02334
Healthy	3.44409	45.3764	49.2013	1.43716	0.47254
HUA	0.93864	35.0303	61.5781	2.28321	0.03636
HUA	8.91757	20.1858	67.5373	3.27283	0.00175
Healthy	0.17813	80.6824	17.7364	1.18829	0.00096
Healthy	0.02864	7.0949	90.4073	0.62698	1.77893
Healthy	1.96198	69.0174	23.5394	4.85343	0.13694
Healthy	1.30374	86.1797	10.6258	1.86811	0.00182
Healthy	2.9937	54.0946	41.4317	1.2	0.14853
HUA	3.11801	37.7128	41.3238	16.7383	1.04518
Healthy	0.0061	72.9765	4.55694	0.75191	21.5495
Healthy	0.41301	43.8728	50.6482	4.42725	0.59582
Healthy	2.09101	84.0856	4.06454	9.15637	0.20932
Healthy	11.4534	10.364	38.2425	10.2263	0.00062
Healthy	2.03314	24.8977	71.671	1.31887	0.00254
HUA	25.8323	21.5397	50.4735	2.0817	0.00045
Healthy	0.03648	52.0209	33.3883	13.2466	1.28759
Healthy	0.6351	58.8491	39.1729	0.4112	0.88511
Healthy	0.87021	60.3357	38.4802	0.23627	0.00224
Healthy	5.94275	71.1897	20.4908	2.08424	0.01092
Healthy	6.07758	16.7704	72.5659	4.10783	0.02702
Healthy	1.44707	62.39	34.2577	1.80089	0.01026
Healthy	0.77136	56.1202	41.0389	1.12202	0.00414
Healthy	16.4894	10.263	59.0665	13.2765	0.03471
Healthy	5.26728	47.4475	43.6716	3.48422	0.10454
Healthy	5.33222	50.5967	42.0949	1.40564	0.03676
HUA	1.88518	72.0567	24.2914	1.2373	0.21676
HUA	1.1283	40.5159	56.9	1.3454	0.07915
HUA	8.10469	5.27898	85.6118	0.87867	0.001
HUA	0.42155	55.8158	41.2358	2.44831	0.00129
HUA	21.8374	23.1167	34.2915	4.28016	0
HUA	2.08589	34.2409	58.9918	4.53379	0.00519
HUA	2.72007	54.8236	40.6537	1.73098	0.00562
HUA	3.10623	60.0305	33.1757	3.59312	0.02159
HUA	0.47096	70.1387	16.1269	13.1929	0.05882
HUA	1.37518	37.248	59.8212	1.31514	0.00421
HUA	2.21968	26.119	65.5465	5.09288	0.03078
HUA	1.11727	55.8557	39.7292	2.02106	1.13451
HUA	0.05476	82.914	9.46639	2.42786	4.96108
HUA	7.49665	60.5896	19.9742	11.8217	0
HUA	0.90869	54.4138	42.4474	1.74035	0.12696
HUA	0.01302	95.2057	2.25177	1.37901	1.12109
HUA	2.07183	71.4597	24.5897	0.22702	1.5363
HUA	1.85203	51.781	42.9966	2.82698	0.46153
HUA	0.64275	62.4419	33.3759	3.50555	0
HUA	5.87011	18.4913	75.1897	0.37375	0
HUA	3.78149	49.7313	44.6173	1.48065	0.01867
HUA	0.46226	89.0696	5.95402	4.28046	0.00287
HUA	1.12433	63.348	31.6393	3.63515	0.02578
HUA	0.73553	44.3713	52.3526	1.452	1.01372
HUA	2.02843	23.4437	73.2368	1.06484	0.14427
HUA	3.87007	19.502	75.9841	0.62954	0.00138
HUA	0.36614	68.3408	29.5695	1.5581	0.12554

## Sheet: Suppl. Table S2
species	Mean	Median	Mean(case)	Mean(control)	median(case)	median(control)	P(caseVScontrol)	Enrich(caseVScontrol)	AUC(caseVScontrol)	lAUC(caseVScontrol)	hAUC(caseVScontrol)	control	case	label2
Dorea_unclassified	0.012696	0	0.0185771	0.00925712	0	0	0.0410913	case	0.551339	0.490613	0.612065	17	17
Eubacterium_dolichum	0.00381503	0	0.00522536	0.00299034	0	0	0.0473068	case	0.549374	0.488894	0.609853	17	17
Fusobacterium_varium	0.0178695	0	0.0392877	0.00534534	0	0	0.00652154	case	0.569639	0.510634	0.628644	13	17
Fusobacterium_ulcerans	0.0613464	0	0.102699	0.0371658	0	0	0.0248814	case	0.561778	0.497943	0.625614	19	21
Lachnospiraceae_bacterium_9_1_43BFAA	0.0093507	0	0.0174793	0.00459754	0	0	0.00993572	case	0.586465	0.511647	0.661284	34	30
Solobacterium_moorei	0.000966364	0	0.000884783	0.00101407	0	0	0.0206318	case	0.577192	0.502739	0.651646	35	33
Streptococcus_infantis	0.00245	0	0.0026687	0.00232212	0.00026	0	0.0345932	case	0.573815	0.494727	0.652902	49	40
Lachnospiraceae_bacterium_1_4_56FAA	0.0528816	0.00247	0.0790838	0.03756	0.01809	0	0.00143168	case	0.62411	0.542385	0.705834	56	44
Bifidobacterium_pseudocatenulatum	0.476448	0.05522	0.732253	0.326867	0.11092	0.045245	0.0261014	case	0.584193	0.499859	0.668527	79	54
Collinsella_aerofaciens	0.400993	0.26144	0.468982	0.361237	0.35012	0.186165	0.0177833	case	0.591931	0.506235	0.677626	95	56
Granulicatella_unclassified	0.00234048	0.00114	0.00267058	0.00214746	0.00178	0.00081	0.0443862	case	0.573999	0.490988	0.65701	81	56
Ruminococcus_gnavus	0.683831	0.02985	0.848324	0.587645	0.17388	0.01966	0.0499611	case	0.571972	0.485482	0.658463	94	57
Bifidobacterium_longum	0.617492	0.16194	0.822653	0.497525	0.22607	0.136005	0.038711	case	0.577377	0.491066	0.663687	99	59
Ruminococcus_torques	0.85815	0.56931	0.972993	0.790996	0.62163	0.510495	0.0439526	case	0.57492	0.487805	0.662035	118	69
Chlamydophila_unclassified	0.000201497	0	8.4058e-05	0.000270169	0	0	0.0191458	control	0.44031	0.389546	0.491073	25	7
Citrobacter_freundii	0.0185343	0	0.0138849	0.0212531	0	0	0.0251322	control	0.435028	0.373455	0.496601	35	11
Citrobacter_unclassified	0.022309	0	0.0164514	0.0257342	0	0	0.00863844	control	0.418018	0.354234	0.481802	40	11
Coprococcus_sp_ART55_1	0.684912	0	0.501938	0.791906	0	0	0.0320841	control	0.437607	0.374814	0.5004	36	12
Eubacterium_siraeum	0.15207	0	0.0407555	0.217161	0	0	0.0253505	control	0.435151	0.37476	0.495542	34	12
Bacteroides_oleiciplenus	0.00144043	0	0.000867536	0.00177542	0	0	0.00478197	control	0.40899	0.346587	0.471394	41	13
Akkermansia_muciniphila	0.113167	0	0.0522413	0.148794	0	0	0.00300254	control	0.397998	0.330734	0.465262	49	15
Butyricimonas_synergistica	0.00241968	0	0.00229768	0.00249102	0	0	0.00159768	control	0.387558	0.318282	0.456834	53	17
Holdemania_unclassified	0.00320032	0	0.00260855	0.00354636	0	0	0.0351671	control	0.4338	0.364969	0.502631	44	17
Chlorobium_phaeobacteroides	0.00224428	0	0.00412942	0.00114195	0	0	0.0402329	control	0.434169	0.362592	0.505745	48	19
Ruminococcaceae_bacterium_D16	0.00377679	0	0.0073413	0.00169246	0	0	0.0359825	control	0.429747	0.354193	0.505301	55	21
Paraprevotella_xylaniphila	0.0329193	0	0.0145304	0.043672	0	3.5e-05	0.0108091	control	0.591746	0.517714	0.665779	59	24
Clostridium_leptum	0.0150099	0	0.0122626	0.0166164	0	4e-05	0.0320484	control	0.574183	0.497243	0.651124	59	25
Paraprevotella_clara	0.177691	0	0.124424	0.208839	0	0.001365	0.0227382	control	0.580816	0.503403	0.658228	62	25
Paraprevotella_unclassified	0.436734	0.00031	0.311031	0.510238	0	0.02842	0.0103026	control	0.596905	0.515543	0.678266	74	29
Bacteroidales_bacterium_ph8	0.230985	0.01954	0.08913	0.313934	0	0.035915	0.000259704	control	0.647507	0.570907	0.724107	80	33
Bacteroides_intestinalis	0.183518	0.00236	0.124508	0.218023	0	0.006805	0.00168332	control	0.62411	0.545868	0.702351	77	33
Clostridium_asparagiforme	0.013969	0.00039	0.0137726	0.0140838	0	0.000995	0.0482693	control	0.5697	0.488603	0.650797	71	33
Ruminococcus_callidus	0.228401	0.00233	0.239579	0.221864	0	0.016425	0.0149742	control	0.591624	0.509542	0.673705	74	34
Alistipes_senegalensis	0.0289575	0.00192	0.00975029	0.0401888	8e-05	0.00497	0.000313339	control	0.64591	0.570095	0.721725	80	36
Adlercreutzia_equolifaciens	0.0975039	0.01525	0.0759355	0.110116	0.0018	0.02001	0.0311372	control	0.580263	0.49401	0.666516	87	37
Lachnospiraceae_bacterium_3_1_46FAA	0.056008	0.00691	0.0204823	0.0767815	0.00067	0.01015	6.4357e-05	control	0.665868	0.585889	0.745848	94	38
Odoribacter_splanchnicus	0.328205	0.1292	0.217763	0.392785	0.06328	0.197555	0.00227132	control	0.621776	0.542744	0.700808	81	40
Ruminococcus_lactaris	0.187953	0.00025	0.163482	0.202261	0.00012	0.000485	0.0344839	control	0.577806	0.496241	0.659372	77	41
Alistipes_finegoldii	0.13048	0.01185	0.0811454	0.159329	0.00254	0.01946	0.0281474	control	0.582658	0.500184	0.665132	84	47
Lachnospiraceae_bacterium_7_1_58FAA	0.0153187	0.00341	0.0151409	0.0154226	0.00169	0.00401	0.0180023	control	0.591624	0.505134	0.678113	100	48
Alistipes_shahii	0.468263	0.11595	0.283737	0.576164	0.05793	0.19224	0.0056485	control	0.610722	0.529091	0.692353	99	50
Bilophila_wadsworthia	0.0283861	0.01451	0.0271038	0.0291359	0.01	0.016835	0.0241748	control	0.586404	0.499117	0.673691	103	50
Candidatus_Zinderia_insecticola	0.00187005	0.00118	0.00136101	0.00216771	0.00088	0.001365	0.00198029	control	0.626259	0.541823	0.710695	108	52
Bacteroides_plebeius	4.08785	0.24908	3.77517	4.27069	0.00205	0.767785	0.0117758	control	0.599116	0.511902	0.686329	101	53
Bacteroides_faecis	0.1846	0.00252	0.164418	0.196401	0.00125	0.00526	0.00383419	control	0.616863	0.535469	0.698257	104	57
Roseburia_hominis	0.338225	0.06682	0.360775	0.32504	0.0386	0.09175	0.0239444	control	0.586772	0.499605	0.67394	107	58
Bacteroides_caccae	0.880249	0.34355	0.657988	1.01021	0.2306	0.440605	0.0112579	control	0.600098	0.515614	0.684583	110	59
Parabacteroides_distasonis	0.663674	0.07469	0.590451	0.706491	0.04044	0.18015	0.0199948	control	0.59015	0.50462	0.67568	113	65
Bacteroides_uniformis	1.05824	0.26385	0.611169	1.31966	0.12952	0.35475	0.00389151	control	0.616802	0.533295	0.700309	116	67
Bacteroides_xylanisolvens	0.308835	0.07111	0.23596	0.351449	0.05296	0.075495	0.0359023	control	0.579035	0.493786	0.664283	116	68
Bacteroides_ovatus	1.25081	0.38855	0.933179	1.43654	0.30522	0.43466	0.0434342	control	0.575166	0.490493	0.659839	118	69

## Sheet: Suppl. Table S3
	BMI	DBP	SBP	WC	AST	TBIl	ALT	GGT	IBIL	SUA	Scr	TC	TG	HDL	LDL	WBC	PLT	NEUT	NLR
Dorea_unclassified	0.0888116	0.12494	0.0940164	0.147458	0.0519316	0.0940014	0.120894	0.0575485	0.106205	0.157039	0.017902	0.0240705	0.173022	-0.0747666	0.00502792	0.0916663	-0.0250661	0.0445257	-0.060086
Eubacterium_dolichum	0.140376	-0.0105953	-0.00947015	0.0868305	-0.0420528	-0.130139	0.131623	0.170563	-0.119799	0.163962	0.0139767	0.0984297	0.18765	-0.0225975	0.0657491	0.0885305	0.12374	0.0397886	-0.0722778
Fusobacterium_varium	0.112748	0.00213284	-0.0280048	0.146152	0.041069	-0.155686	0.117367	0.0839684	-0.100686	0.182167	0.136978	0.16441	0.174004	-0.108912	0.17501	-0.00747334	-0.00758333	0.000682192	-0.00521033
Fusobacterium_ulcerans	-0.0434433	-0.0743948	-0.089954	-0.0013205	-0.048624	0.0304545	-0.0355665	-0.0262918	0.0675258	0.157428	0.108109	0.053338	0.142792	-0.0537161	0.0573512	0.0450656	-0.0489738	0.0630312	0.0124935
Lachnospiraceae_bacterium_9_1_43BFAA	0.135695	-0.0072216	-0.0592729	0.0869635	-0.035182	-0.0629107	0.119954	0.228235	-0.0256583	0.194794	0.0428097	0.118575	0.278299	-0.093798	0.0723178	0.10888	0.0917735	0.0668831	-0.0305461
Solobacterium_moorei	-0.115904	-0.0708601	-0.0796187	-0.164002	-0.0179231	0.0876028	0.034201	0.0632528	0.0858253	0.124905	-0.000836613	0.129402	-0.0136686	0.128947	0.0800019	0.0733954	0.0459379	0.109654	0.0743528
Streptococcus_infantis	-0.0551303	-0.0315465	0.0318212	-0.0289242	0.000817099	0.0208085	0.00540109	0.10728	-0.0100637	0.0984234	0.119754	0.0545056	-0.01403	-0.0406154	0.0348753	0.0439498	0.10667	0.0113133	-0.0456561
Lachnospiraceae_bacterium_1_4_56FAA	0.150257	-0.0262255	-0.030562	0.0533545	0.141311	-0.0167943	0.176516	0.361263	0.0221325	0.27926	0.0912655	0.198477	0.219376	-0.0279002	0.10965	0.10504	0.159027	0.0603928	-0.080539
Bifidobacterium_pseudocatenulatum	-0.0449095	0.0314855	0.0452264	0.02138	0.0157769	-0.043845	0.124482	0.0480744	-0.0291378	0.0702368	-0.00211734	-0.0262784	0.0175779	-0.145481	0.01697	0.161553	0.0234109	0.159977	0.0474245
Collinsella_aerofaciens	0.0540478	-0.0854526	-0.0571817	0.0106099	0.0647799	-0.106059	0.0922283	0.129163	-0.137083	0.128804	-0.00534198	0.0176055	-0.0951415	0.0121631	-0.0135549	0.00477902	-0.022539	0.0399141	0.106847
Granulicatella_unclassified	0.00599525	0.134194	0.112955	-0.016155	0.0896639	0.0755963	0.105499	0.126638	0.0583046	0.11563	0.136155	0.175923	0.0203969	0.0958326	0.155365	0.0426804	0.11521	0.0322044	-0.000302957
Ruminococcus_gnavus	0.143299	-0.085395	-0.0760357	0.130624	0.0577646	-0.0170884	0.14118	0.261331	0.025923	0.225267	0.153928	0.207964	0.297488	-0.0880596	0.150522	0.136285	0.181625	0.0945938	0.0161334
Bifidobacterium_longum	-0.0971533	0.0324659	0.0128804	-0.0822305	-0.00393034	0.114114	0.0124189	-0.0382264	0.132113	0.102608	0.176818	0.0149829	-0.0783802	-0.0306248	0.0215925	0.188916	-0.0216551	0.185528	0.0687808
Ruminococcus_torques	-0.0982476	-0.0941629	-0.0608463	-0.137873	0.0346113	-0.0391675	0.0412613	0.059576	-0.0293544	0.126308	0.0684218	0.065063	0.0634544	0.0743865	-0.0209603	0.0847195	0.193817	0.0484126	-0.00896465
Chlamydophila_unclassified	-0.0343228	-0.0193259	-0.0701938	0.0526507	0.00342997	0.00961761	-0.0367386	-0.151153	0.0314434	-0.0858083	-0.00307167	0.0664585	0.0342648	0.0645571	0.0753444	-0.0378465	-0.0844645	-0.0454785	-0.0329186
Citrobacter_freundii	0.0231038	-0.00178583	0.0808463	0.052265	0.0303125	0.154099	-0.0126543	-0.0451156	0.166772	-0.0877584	-0.0430376	-0.0980474	-0.00443827	-0.0543127	-0.0463713	0.00264555	0.0134076	0.0174715	0.00686359
Citrobacter_unclassified	-0.0155603	-0.0443968	0.0279158	0.0231715	0.0428911	0.128314	0.0323705	-0.0318352	0.128314	-0.119727	-0.108164	-0.129769	-0.0569846	-0.0241411	-0.077143	-0.00963055	0.000150904	0.00733441	-0.00123406
Coprococcus_sp_ART55_1	-0.00910083	0.0104354	0.0365052	-0.0790943	-0.10756	0.0788952	-0.18179	-0.128647	0.0525705	-0.103493	-0.0869668	-0.151666	-0.2344	0.064492	-0.099715	-0.0486318	-0.0481975	-0.00119411	0.0917583
Eubacterium_siraeum	-0.110772	0.0606792	0.118281	-0.0788532	-0.0119149	0.047998	-0.148969	-0.203713	0.0331706	-0.149622	-0.175463	-0.064741	-0.244008	0.223231	-0.0904264	0.00163419	-0.00152844	0.0273849	0.0907562
Bacteroides_oleiciplenus	-0.241448	-0.0724272	-0.0534317	-0.167329	-0.113753	0.0832994	-0.187918	-0.271075	0.0679426	-0.169462	-0.143421	-0.147431	-0.210014	0.0607779	-0.117641	-0.104641	-0.085691	-0.0988983	-0.0703098
Akkermansia_muciniphila	-0.137543	-0.0184073	-0.0270971	-0.137157	-0.00497327	0.0856167	-0.0860083	-0.224406	0.0993519	-0.204771	-0.0186105	-0.0477014	-0.230092	0.0844227	-0.0479513	-0.117258	-0.0312808	-0.178298	-0.227389
Butyricimonas_synergistica	-0.216294	-0.185967	-0.119909	-0.19456	-0.0204475	0.144907	-0.0993541	-0.210218	0.102416	-0.233723	-0.022927	-0.119287	-0.168309	0.0453004	-0.110936	-0.0356016	-0.016468	-0.064972	-0.089672
Holdemania_unclassified	-0.0981212	-0.0831242	-0.0627606	-0.0972704	-0.0604416	-0.0351388	-0.0993192	-0.1121	-0.0318875	-0.144249	0.120782	-0.0631417	-0.208312	0.0958818	-0.104537	-0.0746742	-0.0408534	-0.0819842	-0.0611349
Chlorobium_phaeobacteroides	0.00788018	-0.0464396	0.0154559	-0.0247344	0.133539	0.155137	0.11263	-0.0125887	0.105792	-0.117723	0.0193377	-0.107376	0.028035	-0.13583	-0.0715484	0.0699161	0.0129745	0.0256267	-0.066017
Ruminococcaceae_bacterium_D16	-0.13254	-0.0782418	-0.0270334	-0.153861	-0.0540239	-0.0957723	-0.186425	-0.0952716	-0.0968198	-0.119505	-0.0893026	-0.0107783	-0.19374	0.0887523	-0.0767657	-0.119993	0.0558258	-0.0757073	0.0117242
Paraprevotella_xylaniphila	-0.057024	-0.0890855	0.0086546	-0.0565825	-0.0124793	-0.0652311	0.0486302	-0.0187049	-0.045076	-0.139729	-0.0871081	-0.0196061	-0.0492075	-0.0563568	0.0102342	0.13079	-0.00110929	0.122187	0.0260314
Clostridium_leptum	-0.121318	-0.0507064	0.0316357	-0.162618	-0.11641	0.0479972	-0.194376	-0.219976	0.0149695	-0.139727	-0.0195689	-0.0937244	-0.238269	0.1445	-0.154197	-0.074654	-0.0652851	-0.0771936	-0.0503969
Paraprevotella_clara	-0.133387	-0.0746441	0.0126542	-0.0996071	-0.046159	-0.0885613	0.0194735	-0.0254559	-0.0694595	-0.148354	-0.0894249	-0.0370573	-0.0966533	-0.0414375	-0.00237388	0.0400529	-0.0355965	0.0549759	0.00564774
Paraprevotella_unclassified	-0.121175	-0.106549	-0.0227955	-0.102659	-0.00719925	-0.0695559	0.0350828	-0.00908855	-0.0470585	-0.158438	-0.103271	-0.0126351	-0.0835869	-0.0195499	0.0171961	0.0629404	-0.0182812	0.0625769	-0.0149084
Bacteroidales_bacterium_ph8	-0.182518	0.000561275	0.0458999	-0.208838	-0.0615827	-0.0280916	-0.180871	-0.249006	-0.0425432	-0.260426	-0.0952645	-0.150741	-0.285431	0.158113	-0.157593	-0.0469252	-0.119952	-0.0522431	-0.0830424
Bacteroides_intestinalis	-0.222451	-0.0616441	-0.00873537	-0.1533	-0.0258577	0.0677268	-0.124527	-0.229795	0.0611682	-0.211513	-0.136583	-0.166662	-0.160527	0.0199878	-0.128829	-0.0310864	-0.0347736	-0.0657533	-0.146301
Clostridium_asparagiforme	-0.12899	-0.0867253	-0.0302888	-0.150194	-0.0333992	0.066392	-0.138543	-0.252893	0.0641511	-0.0909518	-0.0344167	-0.0576655	-0.141959	0.0290739	-0.0822705	-0.0995014	0.00452291	-0.0997814	-0.0699231
Ruminococcus_callidus	0.00902196	0.0177546	0.0852784	-0.049314	0.0182788	0.14843	-0.0745245	-0.0942165	0.12595	-0.166112	-0.0978822	-0.117203	-0.247441	0.0958287	-0.0859465	-0.0073683	-0.110654	-0.0211344	-0.0434543
Alistipes_senegalensis	-0.188176	-0.100948	-0.0246245	-0.184113	-0.0287118	-0.0733764	-0.138707	-0.21323	-0.0569702	-0.291374	-0.110134	-0.171918	-0.266612	0.0593632	-0.166527	-0.0394434	-0.0741915	-0.0373598	-0.0556891
Adlercreutzia_equolifaciens	-0.173889	-0.0230539	0.00825152	-0.150127	-0.0518225	0.0632909	-0.194314	-0.218252	0.0296608	-0.134415	-0.103123	-0.176494	-0.214602	0.155454	-0.201352	-0.0209167	-0.0760959	-0.00673629	-0.0116954
Lachnospiraceae_bacterium_3_1_46FAA	-0.209242	-0.00888819	-0.00744035	-0.16437	-0.0251603	0.0110746	-0.146725	-0.195624	0.0198989	-0.23725	-0.0772717	-0.000925774	-0.113691	0.217354	-0.0357298	0.132005	-0.00420146	0.104365	-0.00630178
Odoribacter_splanchnicus	-0.242878	-0.104391	-0.0509774	-0.182753	-0.0605047	-0.0764281	-0.149809	-0.259882	-0.0984284	-0.231015	-0.03011	-0.235006	-0.276025	0.0571739	-0.193783	-0.0757035	-0.113587	-0.0872602	-0.0755611
Ruminococcus_lactaris	-0.0890843	-0.0622734	-0.0203489	-0.0576305	-0.0748381	0.103665	-0.0986656	-0.127394	0.130147	-0.104601	-0.104228	-0.0525152	-0.231817	0.0948993	-0.0309254	0.0211879	-0.029984	0.0195355	0.0461594
Alistipes_finegoldii	-0.176398	-0.058871	0.00650043	-0.161511	-0.0319561	-0.0506022	-0.121709	-0.188989	-0.0466917	-0.160525	-0.0455425	-0.159946	-0.253009	0.069606	-0.14367	0.0005577	-0.00913643	0.00676514	-0.033978
Lachnospiraceae_bacterium_7_1_58FAA	-0.200343	-0.0981864	-0.0714026	-0.185977	0.00707206	0.11274	-0.092617	-0.118418	0.104608	-0.100648	-0.0427698	-0.052522	-0.135555	0.164766	-0.115188	-0.0641808	-0.0474262	-0.107563	-0.172823
Alistipes_shahii	-0.142709	-0.00679151	0.0496192	-0.115344	-0.0395895	0.0192241	-0.107862	-0.201914	0.00393556	-0.191404	-0.0389514	-0.184933	-0.266751	0.0491156	-0.163386	0.00748134	-0.0442836	-0.00380706	-0.0523001
Bilophila_wadsworthia	-0.203137	-0.064245	-0.026373	-0.157868	-0.143832	-0.0277391	-0.187927	-0.101737	-0.016746	-0.134812	0.0880886	-0.0457006	-0.176483	0.0283818	-0.0301428	0.00627853	-0.0160508	-0.0657737	-0.162582
Candidatus_Zinderia_insecticola	-0.0471085	0.0585234	0.0583541	-0.0832365	0.0390456	0.103268	-0.0603605	-0.122283	0.104102	-0.166453	0.0279106	-0.0431032	-0.105665	0.174528	-0.0663358	0.0717183	0.055581	0.0722209	0.0469185
Bacteroides_plebeius	-0.0253503	-0.0206124	0.0125034	0.0234234	0.195345	0.175406	0.128991	0.0398216	0.166993	-0.07452	-0.0582295	-0.0151259	0.000387373	0.0146759	0.0106213	0.0383852	-0.0317496	0.0394258	0.0200352
Bacteroides_faecis	-0.191194	-0.111015	-0.099021	-0.150267	-0.0726104	-0.067057	-0.155322	-0.15142	-0.0932945	-0.242972	-0.0752306	-0.108562	-0.235007	0.187065	-0.135988	-0.0849252	-0.110375	-0.0263685	0.0970632
Roseburia_hominis	-0.217455	0.0129842	0.00335886	-0.170876	-0.107916	0.0896827	-0.237726	-0.259973	0.0568196	-0.14692	-0.00699377	-0.152711	-0.218529	0.087731	-0.142949	-0.122206	-0.196791	-0.148083	-0.148016
Bacteroides_caccae	-0.161739	-0.0781318	-0.0510167	-0.0959824	-0.0476575	0.0105701	-0.0153505	-0.101158	-0.0188657	-0.112581	-0.0861399	-0.0644043	-0.168548	0.122859	-0.0868595	-0.0599352	-0.0388582	-0.0353273	-0.029098
Parabacteroides_distasonis	-0.104252	-0.0597893	-0.050637	-0.04561	-0.051934	-0.0186755	-0.110815	-0.0388504	-0.0486553	-0.0964907	-0.0299493	-0.0672607	-0.0263337	0.076528	-0.0832797	0.0198033	0.0102422	-0.00362013	-0.0644481
Bacteroides_uniformis	-0.094669	0.0386378	0.107537	-0.0318582	0.0619555	-0.0295731	-0.0630162	-0.10689	-0.0477783	-0.130218	-0.0233526	-0.00656267	-0.0773999	0.0535758	-0.0201281	0.0962317	0.0936128	0.0643475	-0.0184955
Bacteroides_xylanisolvens	-0.096609	0.0500191	0.0610694	-0.075723	-0.0183204	-0.0679244	-0.143524	-0.0905392	-0.0690514	-0.15852	0.0350998	0.0537519	-0.0459753	0.127791	0.0224951	0.042303	-0.0405299	-0.00358691	-0.0179771
Bacteroides_ovatus	-0.122839	-0.0110724	-0.0791767	-0.137601	-0.0808647	0.0456465	-0.128648	-0.105293	0.0504513	-0.101238	0.0552316	-0.0560614	-0.158055	0.186509	-0.0654531	0.0580878	-0.00720247	0.0442082	-0.0815425

## Sheet: Suppl. Table S4
feature	Mean	Median	Mean(case)	Mean(control)	median(case)	median(control)	P(caseVScontrol)	Enrich(caseVScontrol)	AUC(caseVScontrol)	lAUC(caseVScontrol)	hAUC(caseVScontrol)	case	control
PWY66-398:_TCA_cycle_III_(animals)	59.3688	0	54.9853	61.932	0	0	0.0467463	control	0.437116	0.365867	0.508365	19	47
P162-PWY:_L-glutamate_degradation_V_(via_hydroxyglutarate)	120.207	0	124.741	117.555	0	0	0.00611799	case	0.591132	0.517521	0.664744	29	31
ARGORNPROST-PWY:_arginine,_ornithine_and_proline_interconversion	92.164	27.0817	57.4867	112.441	13.0438	37.8063	0.0330384	control	0.577929	0.497885	0.657973	36	75
CENTFERM-PWY:_pyruvate_fermentation_to_butanoate	121.196	62.2125	88.0806	140.56	35.8071	77.9393	0.00887372	control	0.6028	0.521083	0.684518	45	88
PWY-6590:_superpathway_of_Clostridium_acetobutylicum_acidogenic_fermentation	151.73	78.9837	110.774	175.679	45.8933	99.3751	0.00943291	control	0.601818	0.519983	0.683652	45	88
PWY-6549:_L-glutamine_biosynthesis_III	96.9278	37.0283	130.049	77.5602	57.7517	32.8881	0.0121826	case	0.596414	0.512149	0.680678	49	70
GLUCONEO-PWY:_gluconeogenesis_I	1240.04	750.804	1039.72	1357.17	432.748	842.387	0.0120417	control	0.598809	0.512201	0.685416	50	107
PWY-7117:_C4_photosynthetic_carbon_assimilation_cycle,_PEPCK_type	1216.22	930.039	1528.69	1033.51	990.652	646.412	0.00629967	case	0.60888	0.525205	0.692554	58	87
PWY66-399:_gluconeogenesis_III	625.349	356.407	513.427	690.795	219.01	465.96	0.0242024	control	0.586527	0.501851	0.671202	58	103
PWY-7383:_anaerobic_energy_metabolism_(invertebrates,_cytosol)	426.443	221.039	334.859	479.996	145.317	275.29	0.0279307	control	0.583825	0.499492	0.668157	58	103
PWY-6595:_superpathway_of_guanosine_nucleotides_degradation_(plants)	216.189	138.906	181.072	236.724	110.944	155.333	0.0257029	control	0.585483	0.500261	0.670705	60	110
PWY-7210:_pyrimidine_deoxyribonucleotides_biosynthesis_from_CTP	1015.57	508.655	823.4	1127.94	416.713	545.657	0.0300439	control	0.582535	0.496533	0.668537	67	118
PWY-7198:_pyrimidine_deoxyribonucleotides_de_novo_biosynthesis_IV	812.059	376.135	654.027	904.468	305.138	404.762	0.0306206	control	0.582167	0.495966	0.668367	67	118
COLANSYN-PWY:_colanic_acid_building_blocks_biosynthesis	1888.39	1487.84	1660.63	2021.57	1275.5	1696.67	0.0167291	control	0.593343	0.507273	0.679413	68	118
PWY-7323:_superpathway_of_GDP-mannose-derived_O-antigen_building_blocks_biosynthesis	1763.93	1269.86	1490.62	1923.74	970.53	1366.41	0.0213955	control	0.588922	0.503073	0.67477	68	118
PWY-6122:_5-aminoimidazole_ribonucleotide_biosynthesis_II	12804.5	12125.7	14160.4	12011.7	13799.2	11113.3	0.0155989	case	0.594571	0.503897	0.685246	69	118
PWY-6277:_superpathway_of_5-aminoimidazole_ribonucleotide_biosynthesis	12804.5	12125.7	14160.4	12011.7	13799.2	11113.3	0.0155989	case	0.594571	0.503897	0.685246	69	118
PWY-6121:_5-aminoimidazole_ribonucleotide_biosynthesis_I	13168.2	12038.3	14543.4	12364	14788.3	11257.7	0.0198651	case	0.590273	0.49987	0.680675	69	118
ARO-PWY:_chorismate_biosynthesis_I	16860.1	15415.2	18523.1	15887.6	17976.9	14586.9	0.0204105	case	0.589781	0.499826	0.679737	69	118
COMPLETE-ARO-PWY:_superpathway_of_aromatic_amino_acid_biosynthesis	16949	15681.3	18514.3	16033.8	18283.6	14566.3	0.0219762	case	0.58843	0.498113	0.678748	69	118
PWY-5913:_TCA_cycle_VI_(obligate_autotrophs)	1044.99	658.262	1165.65	974.432	696.947	641.363	0.0241127	case	0.586711	0.504113	0.669308	69	112
PWY-6163:_chorismate_biosynthesis_from_3-dehydroquinate	17256.7	15605.8	18955.9	16263.1	17650.6	14794.3	0.0241145	case	0.586711	0.496793	0.676629	69	118
PWY-5188:_tetrapyrrole_biosynthesis_I_(from_glutamate)	5331.9	3375.53	6232.14	4805.48	4124.76	3182.95	0.0265967	case	0.584869	0.49737	0.672367	69	118
PWY0-1296:_purine_ribonucleosides_degradation	11322.7	9175.84	12920.4	10388.5	10902.3	8989.18	0.0314039	case	0.581675	0.494074	0.669276	69	118
PWY-724:_superpathway_of_L-lysine,_L-threonine_and_L-methionine_biosynthesis_II	12866.4	12114.7	14049.6	12174.6	13360.5	11438.5	0.0318017	case	0.58143	0.491028	0.671831	69	118
PWY-6737:_starch_degradation_V	17974.2	15886.4	19982.6	16799.9	17755.2	15115.6	0.0458061	case	0.57406	0.483195	0.664926	69	118
PWY-6545:_pyrimidine_deoxyribonucleotides_de_novo_biosynthesis_III	5272.39	4484.63	5831.29	4945.57	5432.74	4235.87	0.0471682	case	0.573446	0.483734	0.663159	69	118
PWY-6270:_isoprene_biosynthesis_I	1974.9	968.594	2195.65	1845.81	1221.52	867.85	0.0499895	case	0.572218	0.488212	0.656224	69	117

## Sheet: Suppl. Table S5
	BMI	DBP	SBP	WC	AST	TBIl	ALT	GGT	IBIL	SUA	Scr	TC	TG	HDL	LDL	WBC	PLT	NEUT	NLR
ARO.PWY	0.118968	0.0708198	0.0429252	0.0512212	0.0270033	0.0333832	0.0915119	0.0371243	0.020996	0.128494	0.100653	0.0479269	-0.00897132	-0.130848	0.0576845	0.0499799	0.0311966	0.053097	0.029531
COMPLETE.ARO.PWY	0.130218	0.077704	0.047631	0.0638888	0.0376813	0.034108	0.105475	0.0390502	0.0204986	0.124486	0.105454	0.0432811	-0.0024041	-0.133494	0.0531368	0.0507489	0.025233	0.0536228	0.0262517
P162.PWY	-0.045763	-0.0610295	-0.0820296	-0.0501665	-0.0918256	0.00286329	-0.0991894	-0.0152693	0.0267144	0.160106	0.144468	0.153422	0.0257481	0.009284	0.0929501	-0.0598796	-0.0592923	-0.0162989	0.00583728
PWY0.1296	0.121071	0.0992381	0.0768747	0.0766353	0.025847	0.0247405	0.0589166	0.0201659	0.0281228	0.128402	0.0851838	0.0620964	-0.00816017	-0.144901	0.0709212	0.0647944	0.0561387	0.0773427	0.0720696
PWY.5188	0.124859	0.0702303	0.07924	0.0814462	0.038697	0.0641063	0.0369798	0.0155254	0.0618446	0.150363	0.0863298	0.0528516	0.0161313	-0.15767	0.0399404	-0.0408111	-0.00782278	-0.00861077	0.0887033
PWY.5913	0.119079	0.00764371	0.0183491	0.126866	0.0428964	-0.0479908	0.0902917	0.10044	-0.0851339	0.106867	-0.0435719	-0.0792127	0.0233637	-0.170583	-0.0562534	0.0695042	0.0573623	0.103954	0.119821
PWY.6121	0.0554344	0.0617566	0.0369445	-0.0196782	-0.0378615	0.0230182	-0.00841167	-0.0270161	0.0158716	0.101967	0.0807048	0.0310688	-0.0514936	-0.0885682	0.00971854	0.0786407	0.0568664	0.0742513	0.0304046
PWY.6122	0.0535525	0.0594123	0.0415347	-0.0163286	-0.0462911	0.0275556	-0.0132726	-0.035313	0.0182723	0.103721	0.0708863	0.0102899	-0.0756309	-0.0947405	0.00195545	0.0552356	0.0440012	0.0613756	0.0414998
PWY.6163	0.126558	0.0658566	0.0334254	0.063312	0.0386657	0.0399897	0.105921	0.0517977	0.0292378	0.139697	0.108655	0.0505044	0.00204807	-0.133074	0.0692722	0.0407561	0.0284841	0.0333832	0.00787091
PWY.6270	0.0438197	-0.0273577	0.00922258	0.0607072	0.059529	-0.0168127	0.0472985	0.0733837	0.00432236	0.0516181	-0.0319714	-0.024909	0.118049	-0.133812	-0.011874	0.06249	0.0287741	0.0820922	0.069093
PWY.6277	0.0535525	0.0594123	0.0415347	-0.0163286	-0.0462911	0.0275556	-0.0132726	-0.035313	0.0182723	0.103721	0.0708863	0.0102899	-0.0756309	-0.0947405	0.00195545	0.0552356	0.0440012	0.0613756	0.0414998
PWY.6545	0.102532	0.081614	0.0650207	0.0968242	0.000714194	-0.0471981	0.0805495	0.024487	-0.0503018	0.095477	0.140019	-0.019487	0.00238024	-0.201023	-0.0221863	0.0717919	0.0522589	0.0721216	0.0358733
PWY.6549	0.146637	0.0631623	0.0960396	0.204446	0.0595756	-0.0762552	0.0588788	0.0343745	-0.0947287	0.127695	0.0613571	0.007553	-0.0507398	-0.109254	0.0254784	-0.0664645	-0.0335063	-0.0196797	0.0935799
PWY.6737	0.0340778	0.0479772	0.0353832	-0.0178835	-0.00308013	0.0570107	0.0284313	-0.0249515	0.0424261	0.100107	0.108778	0.0241447	-0.0805942	-0.0846626	0.0374518	0.0301172	0.0875427	0.0266086	0.0109209
PWY.7117	0.128581	-0.000716176	-0.0118484	0.106186	0.10531	-0.0674456	0.164605	0.107846	-0.119023	0.147507	-0.00308158	-0.0247398	-0.0215131	-0.0994683	-0.0239284	0.0189499	0.0437361	0.0366169	0.0668621
PWY.724	0.0966822	0.0807664	0.0620055	0.0574236	0.0137443	0.0734618	0.0438847	-0.0455956	0.0599881	0.10812	0.0760347	0.040064	-0.0123563	-0.142292	0.0237637	0.0276917	0.0230857	0.0441742	0.0577096
ARGORNPROST.PWY	-0.0536752	-0.133698	-0.0764738	0.00292176	-0.0462731	-0.116033	-0.0592786	-0.017594	-0.123739	-0.103937	-0.110989	-0.142022	-0.133711	-0.0324012	-0.114259	0.066187	-0.0761649	0.0727525	0.0265564
CENTFERM.PWY	-0.153828	-0.119432	-0.0586956	-0.117028	-0.0621861	-0.080696	-0.135308	-0.221657	-0.108583	-0.196736	-0.0186554	-0.209984	-0.307093	0.0383853	-0.195291	-0.0754039	-0.109664	-0.086989	-0.0778915
COLANSYN.PWY	-0.0483149	0.059921	0.023017	-0.0170707	-0.0988198	0.0745593	-0.135076	-0.105051	0.0592594	-0.141333	0.113387	-0.0473094	-0.0832561	0.0133787	-0.0495259	0.104995	-0.0353021	0.066103	-0.0455114
GLUCONEO.PWY	-0.0397125	0.00508204	0.0527197	-0.0140007	-0.00620156	0.0357537	-0.0539397	-0.0586643	0.0357608	-0.161845	-0.104326	-0.0786341	-0.132844	-0.0348706	-0.0675277	0.0281936	-0.0753382	0.0332017	0.000573748
PWY.6590	-0.152683	-0.118921	-0.0583277	-0.116017	-0.0608174	-0.0801582	-0.13379	-0.220006	-0.107809	-0.195157	-0.0171711	-0.209032	-0.306989	0.037762	-0.193847	-0.0768224	-0.110384	-0.0883748	-0.0787627
PWY.6595	-0.132277	-0.0525266	-0.0213526	-0.164444	-0.05615	0.032374	-0.168616	-0.26168	0.0236552	-0.163655	0.0140485	-0.108626	-0.270448	0.0615539	-0.0842876	-0.0647902	-0.0493612	-0.0612462	-0.0545589
PWY66.398	0.000759746	-0.0447842	-0.030513	-0.0392538	0.0117863	0.0860306	-0.0240081	-0.0541846	0.112857	-0.0892398	-0.0869985	0.0579085	-0.0271537	-0.00104463	0.019345	-0.0832419	-0.0352491	-0.0516276	-0.0103312
PWY66.399	-0.101207	-0.0108735	-0.021906	-0.170341	-0.04756	0.119517	-0.15519	-0.104584	0.112526	-0.107017	0.00180994	-0.0466035	-0.236484	0.18	-0.0998838	-0.0735512	-0.0174575	-0.114984	-0.16775
PWY.7198	-0.00304543	-0.0536365	-0.0704016	0.0578002	0.0359629	0.0926548	-0.0275287	0.0235942	0.0879196	-0.125564	-0.0555732	0.126246	0.0492299	-0.0547493	0.127502	0.0359152	-0.137418	0.0518991	0.0939261
PWY.7210	0.00167733	-0.0508165	-0.0662309	0.0617019	0.0349261	0.0880586	-0.0259531	0.024795	0.0839368	-0.126725	-0.0514412	0.124343	0.0488408	-0.0620099	0.125995	0.0381205	-0.137452	0.0536177	0.0952254
PWY.7323	-0.0535571	0.0385504	-0.00625792	-0.00673881	-0.126038	0.0693603	-0.15889	-0.0988732	0.0553509	-0.148134	0.0947553	-0.0538959	-0.0657851	0.0365656	-0.0478852	0.084971	-0.0637862	0.0594073	-0.0380131
PWY.7383	-0.0933648	-0.00216679	-0.0196698	-0.174124	-0.0452388	0.132886	-0.158577	-0.117822	0.13273	-0.115727	-0.0198514	-0.0577635	-0.250694	0.17712	-0.106233	-0.0798661	-0.0295561	-0.106288	-0.137094

## Sheet: Suppl. Table S6
	ARO.PWY	COMPLETE.ARO.PWY	P162.PWY	PWY0.1296	PWY.5188	PWY.5913	PWY.6121	PWY.6122	PWY.6163	PWY.6270	PWY.6277	PWY.6545	PWY.6549	PWY.6737	PWY.7117	PWY.724	ARGORNPROST.PWY	CENTFERM.PWY	COLANSYN.PWY	GLUCONEO.PWY	PWY.6590	PWY.6595	PWY66.398	PWY66.399	PWY.7198	PWY.7210	PWY.7323	PWY.7383
Dorea_unclassified	-0.0635078	-0.0525002	0.120826	-0.0414653	-0.0812607	-0.0690509	-0.070073	-0.112313	-0.0537117	0.0250713	-0.112313	-0.067871	-0.222644	-0.105841	-0.20147	-0.0430562	-0.275436	-0.190601	0.21939	-0.150202	-0.191446	-0.256829	-0.0876447	-0.131385	0.0283458	0.0269759	0.236426	-0.155063
Eubacterium_dolichum	0.197997	0.212888	0.156173	0.138553	0.0671069	-0.0261741	0.153181	0.115184	0.215611	-0.0102981	0.115184	0.178127	-0.0081917	0.13521	-0.0138998	0.192433	-0.174808	-0.192037	0.0562222	-0.207006	-0.191769	-0.256206	-0.198378	-0.0801964	0.0334184	0.0311863	0.0344662	-0.109854
Fusobacterium_varium	-0.012549	-0.00771784	0.366827	-0.00123796	0.0272178	0.0461067	-0.057957	-0.0871883	-0.00458992	0.072554	-0.0871883	0.0168546	-0.0209342	-0.082179	-0.0160799	0.0104953	-0.120682	-0.193817	0.0876881	-0.159868	-0.192148	-0.208103	-0.0924753	-0.131148	0.0815041	0.0787984	0.0878374	-0.139906
Fusobacterium_ulcerans	0.0664671	0.06616	0.220297	0.121631	0.0991671	-0.0491276	0.078825	0.0484026	0.0526378	0.12584	0.0484026	0.0929793	-0.219593	0.0273336	-0.224142	0.0958199	-0.177077	-0.274751	0.191596	-0.216867	-0.275036	-0.273815	0.0208264	-0.107378	0.0103809	0.0133213	0.222218	-0.120851
Lachnospiraceae_bacterium_9_1_43BFAA	0.10591	0.108533	0.134139	0.10266	0.0750625	-0.0328649	0.0911936	0.0428956	0.10621	0.148828	0.0428956	0.120835	-0.232861	0.0144714	-0.176605	0.0942767	-0.263783	-0.310728	0.164254	-0.239562	-0.309777	-0.32835	-0.066989	-0.103605	-0.0849246	-0.077921	0.156196	-0.115576
Solobacterium_moorei	0.31961	0.300599	0.0420634	0.287402	0.207814	0.156049	0.310396	0.301363	0.309094	0.290737	0.301363	0.123067	-0.0419262	0.265238	0.113233	0.232354	-0.0723407	-0.248837	0.0171475	-0.0690527	-0.249342	-0.129289	0.0192676	-0.0573809	0.0501902	0.0501114	-0.0191103	-0.0389391
Streptococcus_infantis	0.255858	0.246754	-0.00763723	0.233039	0.189304	0.155828	0.268508	0.265512	0.246169	0.232201	0.265512	0.12817	0.120982	0.255155	0.177208	0.215513	0.0297586	-0.0223354	-0.0143331	-0.017833	-0.0224348	0.0535037	0.0508459	0.0370592	0.0372266	0.0397704	-0.0327372	0.02882
Lachnospiraceae_bacterium_1_4_56FAA	0.147371	0.134743	0.237429	0.16033	0.114388	0.150977	0.145782	0.10529	0.146178	0.0298294	0.10529	0.166773	0.0296763	0.138527	0.168244	0.110518	-0.115031	-0.212415	0.0478533	-0.125028	-0.211384	-0.211187	-0.0307268	0.0470946	0.00241603	0.00232702	0.0176621	0.0226402
Bifidobacterium_pseudocatenulatum	0.213597	0.203301	-0.00977221	0.192892	0.137991	0.114468	0.249407	0.241595	0.183461	0.110252	0.241595	0.28043	0.134719	0.23586	0.152116	0.220436	-0.0941162	-0.0436964	-0.0224235	0.03035	-0.0424121	-0.00115495	-0.0143249	-0.0847411	-0.0805823	-0.0781033	-0.0547064	-0.077428
Collinsella_aerofaciens	0.0550857	0.0283652	0.0134154	0.0209965	0.0508304	0.572368	0.0940859	0.119633	0.0482612	0.0191483	0.119633	0.0119039	0.508559	0.105993	0.743967	-0.0134804	0.251716	0.188258	-0.0972592	0.221373	0.18933	0.18978	-0.00314476	0.149494	-0.0427642	-0.0475913	-0.129003	0.186691
Granulicatella_unclassified	0.238952	0.225417	-0.0889588	0.225557	0.155704	0.193406	0.234258	0.222022	0.233117	0.1584	0.222022	0.170875	0.102382	0.270801	0.255909	0.156138	-0.111022	-0.157565	-0.00920173	-0.100775	-0.157367	-0.0502355	0.0505058	-0.0234012	-0.0203315	-0.0164301	-0.0434182	-0.0344188
Ruminococcus_gnavus	0.156139	0.157837	0.186436	0.19635	0.162719	0.027914	0.146078	0.0914523	0.155133	0.228147	0.0914523	0.1782	-0.175537	0.0795631	-0.113569	0.167828	-0.214294	-0.391943	0.242488	-0.260706	-0.391806	-0.35773	-0.0129134	-0.120287	0.121131	0.125573	0.230953	-0.158776
Bifidobacterium_longum	0.234522	0.218216	0.119755	0.220738	0.143826	0.135606	0.279104	0.269411	0.220038	0.0822133	0.269411	0.236947	0.10761	0.317835	0.192373	0.237543	-0.0490538	-0.132109	0.119483	-0.107085	-0.130697	0.00535039	0.00831786	0.095723	-0.0335134	-0.0363135	0.0618328	0.0602793
Ruminococcus_torques	0.126111	0.0918322	0.131744	0.155447	0.0351869	0.216687	0.201282	0.173035	0.106388	0.113979	0.173035	0.0931773	-0.00241603	0.207185	0.172686	0.0631086	0.0268329	-0.00418711	0.127045	-0.0614498	-0.0027976	0.101238	0.0705388	0.152463	-0.033995	-0.0375864	0.0439662	0.162597
Chlamydophila_unclassified	-0.0772607	-0.0794912	0.00447512	-0.0466454	-0.0233059	-0.120096	-0.0732039	-0.0882061	-0.0721999	-0.0371348	-0.0882061	-0.0179598	-0.0660659	-0.0285989	-0.0865749	-0.0307482	-0.0752792	-0.0815152	0.0294533	-0.164062	-0.0817714	-0.0848131	0.0190173	0.0358152	0.106451	0.106578	0.0364509	0.050255
Citrobacter_freundii	0.0488172	0.051449	-0.155394	0.048436	0.119021	0.127055	-0.0467438	-0.0321377	0.0605778	0.211681	-0.0321377	0.0624521	0.0924635	0.0473774	-0.00397392	0.0288091	0.138756	-0.07874	0.165906	0.122562	-0.0777471	-0.0607826	0.237501	-0.0681556	0.0104933	0.0157229	0.141953	-0.0602423
Citrobacter_unclassified	0.143606	0.147731	-0.158014	0.140548	0.185374	0.135583	0.0563397	0.0677503	0.152906	0.232011	0.0677503	0.126759	0.099012	0.110594	0.00185872	0.11179	0.140294	-0.083024	0.167045	0.171292	-0.0829375	-0.0165426	0.196105	-0.0928615	0.0624819	0.0699366	0.139833	-0.0944849
Coprococcus_sp_ART55_1	-0.0819954	-0.0956956	-0.127068	-0.0736596	0.0143958	0.0921638	-0.0420591	-0.00610304	-0.0875821	-0.072591	-0.00610304	-0.115965	0.215226	0.00331328	0.121466	-0.0759784	0.279702	0.354227	-0.0165067	0.203285	0.353453	0.349811	0.0368545	0.24842	-0.099083	-0.101177	-0.0711806	0.292393
Eubacterium_siraeum	-0.10158	-0.12161	0.00693165	-0.066259	-0.0710322	0.0576349	-0.00206369	0.0212681	-0.118827	-0.0321863	0.0212681	-0.12773	0.152089	-0.00680775	0.0748562	-0.085932	0.22081	0.306881	0.00151256	0.253948	0.307515	0.298021	0.0738991	0.330865	-0.0742564	-0.0796924	-0.0417739	0.369168
Bacteroides_oleiciplenus	-0.0825858	-0.0829321	0.0763666	-0.141156	-0.087112	-0.0157899	0.0321343	0.00679222	-0.0809012	-0.0884067	0.00679222	-0.0435755	0.0676975	-0.0495443	-0.000670645	0.00949856	0.185748	0.412096	0.255165	0.246028	0.411159	0.305317	0.0115042	0.335961	0.0694279	0.0687169	0.264862	0.293099
Akkermansia_muciniphila	-0.0214326	-0.0216929	0.0200779	-0.0548088	-0.092379	-0.0689423	0.0129971	0.0327883	-0.0199648	-0.139057	0.0327883	-0.113897	0.0389414	-0.0114339	-0.0232935	-0.0344633	0.0547842	0.272365	-0.00920785	0.12524	0.27197	0.320821	0.2866	0.323096	0.0159011	0.00619751	-0.0524939	0.363779
Butyricimonas_synergistica	-0.202863	-0.210415	0.163373	-0.255214	-0.233006	-0.0191425	-0.0782636	-0.0903394	-0.192438	-0.10348	-0.0903394	-0.201818	0.0881151	-0.168157	0.0614045	-0.160085	0.352835	0.571605	0.135573	0.384914	0.569917	0.434919	0.0515451	0.397582	0.0130832	0.00650886	0.140172	0.390596
Holdemania_unclassified	0.00251659	-0.00184587	0.0495422	-0.0123318	-0.0311991	-0.00408223	0.0496445	0.0470167	-0.00675679	-0.0327157	0.0470167	0.0394493	0.10315	0.0343622	0.00952627	0.00880201	0.182507	0.297769	0.0618982	0.100541	0.297744	0.252523	0.0782851	0.0661512	-0.0333451	-0.0301941	0.049063	0.0770108
Chlorobium_phaeobacteroides	-0.0986265	-0.0993571	-0.0311335	-0.118058	-0.113295	-0.000115532	-0.0529246	-0.0705387	-0.100478	-0.0422894	-0.0705387	-0.123279	0.0464875	-0.105287	0.0324821	-0.054357	0.185366	0.326148	0.0978392	0.268516	0.325018	0.214288	-0.0156875	0.163167	0.0504044	0.0462774	0.0778064	0.159451
Ruminococcaceae_bacterium_D16	-0.0395225	-0.0588923	0.244512	-0.00512282	-0.0379037	0.0762352	0.103528	0.0915514	-0.0641234	-0.0739893	0.0915514	0.0299888	0.102596	0.0341975	0.15504	0.0205748	0.30396	0.399407	0.0626026	0.221351	0.399903	0.358829	0.0531462	0.439853	0.0950151	0.093974	0.021165	0.454839
Paraprevotella_xylaniphila	-0.14682	-0.153436	-0.0529226	-0.156168	-0.119734	-0.0305273	-0.131066	-0.109172	-0.136979	-0.0333301	-0.109172	-0.127342	0.01874	-0.159076	0.0178758	-0.178194	0.21078	0.2546	-0.123226	0.20584	0.25395	0.261915	0.0745773	0.0594989	-0.114368	-0.115068	-0.138829	0.0794383
Clostridium_leptum	0.0226678	-0.00315496	0.0685319	0.00693126	-0.043902	0.182129	0.140592	0.151762	0.0106814	-0.0267659	0.151762	-0.059719	0.21553	0.107616	0.283531	0.0170758	0.373518	0.53049	0.101379	0.352886	0.53117	0.512888	0.0564665	0.507395	-0.0225331	-0.027168	0.0588543	0.534843
Paraprevotella_clara	-0.168751	-0.181181	-0.0153324	-0.170567	-0.13885	-0.0188906	-0.130575	-0.108494	-0.162623	-0.00678427	-0.108494	-0.126169	0.0443857	-0.162976	0.0198384	-0.20269	0.203726	0.285572	-0.129967	0.2412	0.28522	0.314015	0.0761978	0.119448	-0.119583	-0.119988	-0.150388	0.154409
Paraprevotella_unclassified	-0.174678	-0.183413	0.0177797	-0.183423	-0.158117	-0.0509545	-0.137115	-0.124627	-0.168459	-0.0469644	-0.124627	-0.133444	0.0279555	-0.181418	-0.0100356	-0.196171	0.235319	0.30492	-0.100583	0.244239	0.304706	0.283855	0.0658817	0.143068	-0.0675792	-0.0680103	-0.115005	0.166666
Bacteroidales_bacterium_ph8	-0.0893832	-0.106149	0.0203056	-0.105821	-0.131464	0.0553198	0.0419286	0.0533834	-0.110328	-0.120735	0.0533834	-0.0982839	0.201714	-0.0123284	0.185627	-0.0551446	0.474949	0.642485	0.0540475	0.437038	0.642316	0.54139	0.0349344	0.330238	-0.0212537	-0.024346	0.0342661	0.349931
Bacteroides_intestinalis	-0.167742	-0.17976	0.146223	-0.164099	-0.218747	-0.0354355	-0.0651645	-0.068168	-0.168587	-0.107103	-0.068168	-0.17004	0.0688087	-0.083018	0.00800753	-0.156346	0.346924	0.491335	0.14885	0.328891	0.48962	0.437621	0.104774	0.383895	0.0490187	0.0456166	0.142486	0.381347
Clostridium_asparagiforme	-0.00901929	-0.0296801	0.246904	0.0067006	-0.0405225	0.0974757	0.153503	0.1293	-0.0136288	-0.0608961	0.1293	-0.00363845	0.185326	0.0579281	0.14215	0.031945	0.320207	0.48415	0.272617	0.360302	0.484594	0.51668	0.151409	0.486542	0.0455124	0.0430064	0.233545	0.468305
Ruminococcus_callidus	-0.0843475	-0.099791	0.0413864	-0.0973844	-0.0646376	0.121642	-0.00694594	0.0282189	-0.0738642	-0.179091	0.0282189	-0.115024	0.177293	-0.0104766	0.226305	-0.104599	0.400824	0.479618	-0.0475204	0.368846	0.480632	0.465067	0.0721847	0.556617	-0.0742803	-0.0787041	-0.0890338	0.609914
Alistipes_senegalensis	-0.180971	-0.198225	0.0140599	-0.184253	-0.222685	-0.00598445	-0.0380031	-0.0268574	-0.194701	-0.149825	-0.0268574	-0.181582	0.207177	-0.120806	0.120716	-0.148609	0.529683	0.709275	0.015319	0.459563	0.708583	0.582651	0.126334	0.37242	-0.0376294	-0.0438922	-0.00459231	0.401994
Adlercreutzia_equolifaciens	-0.0262631	-0.0528827	-0.0287549	-0.0156578	-0.0858131	0.0910929	0.080887	0.0944695	-0.0433215	-0.0819546	0.0944695	-0.0397614	0.068973	0.0681746	0.192909	-0.0467852	0.428136	0.491395	0.0412575	0.434357	0.491486	0.479655	0.0140179	0.323657	-0.0313483	-0.0335573	-0.0101001	0.344498
Lachnospiraceae_bacterium_3_1_46FAA	-0.0608745	-0.0806303	-0.0271961	-0.0124604	-0.0949803	0.0213465	0.0498742	0.0258745	-0.0732038	-0.019688	0.0258745	-0.0423892	0.0234299	0.0214354	0.0340739	-0.0638283	0.243139	0.273679	0.160131	0.285764	0.273324	0.250001	0.0167144	0.233641	0.118865	0.112482	0.141766	0.243019
Odoribacter_splanchnicus	-0.196565	-0.203645	-0.00916783	-0.226648	-0.231205	-0.0721609	-0.0502921	-0.0457736	-0.207594	-0.217913	-0.0457736	-0.136293	0.145522	-0.140441	0.0543813	-0.143	0.609468	0.90278	0.159815	0.479747	0.901805	0.600472	-0.00819982	0.324086	-0.0245727	-0.0242217	0.171471	0.327082
Ruminococcus_lactaris	0.000909517	-0.0189445	-0.117109	0.0475623	-0.00459937	0.00212318	0.0270878	0.0370868	0.0076471	-0.127007	0.0370868	0.0434224	0.0474911	0.11629	0.0776126	-0.0271273	0.0871374	0.173543	-0.0996467	0.060173	0.174663	0.178575	0.0320653	0.134916	-0.0418387	-0.0399161	-0.144834	0.155134
Alistipes_finegoldii	-0.092402	-0.110819	-0.00356696	-0.111259	-0.125938	0.0420347	0.0415959	0.0431232	-0.0910301	-0.0679254	0.0431232	-0.100909	0.167105	-0.0306342	0.128061	-0.079194	0.523556	0.685889	0.0294092	0.52868	0.684833	0.660045	0.0659519	0.311209	-0.0623887	-0.0634203	-0.00670817	0.321828
Lachnospiraceae_bacterium_7_1_58FAA	0.0284188	0.0126041	0.119032	-0.00164811	-0.0549304	0.0337346	0.106496	0.0748589	0.0280916	0.00906459	0.0748589	0.0997667	0.060848	0.0708133	0.0899241	0.0540363	0.31521	0.321676	0.271243	0.161749	0.321739	0.299547	0.0692978	0.516983	0.0419857	0.0431388	0.240365	0.483156
Alistipes_shahii	-0.0901059	-0.105529	-0.00702162	-0.0904919	-0.143369	0.0612049	0.0458039	0.0516514	-0.0889983	-0.105306	0.0516514	-0.11917	0.204713	-0.0271613	0.166878	-0.0820386	0.48934	0.683383	0.0566834	0.486411	0.682562	0.80301	0.108793	0.386323	-0.0697278	-0.0730763	0.0125961	0.409505
Bilophila_wadsworthia	-0.0748694	-0.087767	0.149525	-0.0777142	-0.0704877	-0.118891	0.0457233	0.0288995	-0.0746522	-0.275162	0.0288995	-0.0117002	-0.0103653	-0.0157203	-0.0635368	-0.0764064	0.311689	0.496459	0.16603	0.223715	0.496893	0.455552	0.082735	0.394292	0.0412145	0.0387839	0.156565	0.384413
Candidatus_Zinderia_insecticola	0.0627255	0.0537482	-0.22701	0.117058	0.201542	-0.0105806	0.0548923	0.0573496	0.0862481	-0.0566677	0.0573496	0.0565657	0.0384207	0.105865	0.0174199	0.0902226	-0.0297398	0.0143766	-0.102749	-0.0626481	0.0134613	0.105955	0.066047	0.124066	-0.0756521	-0.0697276	-0.153808	0.160671
Bacteroides_plebeius	-0.109914	-0.102747	-0.213174	-0.10484	-0.117971	-0.0309913	-0.148396	-0.112852	-0.0844716	-0.228348	-0.112852	-0.206199	0.117977	-0.0889543	0.0980366	-0.149833	0.122907	0.166806	-0.223411	0.0527164	0.165621	0.0989174	0.0058447	0.0146995	-0.0791406	-0.085745	-0.243452	0.043728
Bacteroides_faecis	-0.198708	-0.197453	0.0640187	-0.194614	-0.212093	-0.00981858	-0.145462	-0.142844	-0.209265	-0.17431	-0.142844	-0.137843	0.0306499	-0.164159	0.0641223	-0.165997	0.281886	0.413838	-0.0145347	0.13407	0.41346	0.242428	-0.112038	0.177679	0.0582779	0.0527053	0.0249825	0.190406
Roseburia_hominis	-0.193516	-0.21169	0.055117	-0.206327	-0.231877	0.0325126	-0.0797557	-0.064845	-0.187587	-0.218993	-0.064845	-0.174109	0.155785	-0.0862565	0.194054	-0.185722	0.393631	0.537995	0.0565563	0.327172	0.537257	0.461175	-0.0471821	0.40467	0.0221369	0.0125984	0.0532513	0.42456
Bacteroides_caccae	-0.0202836	-0.0184991	-0.0387523	-0.053508	-0.100992	0.0314642	0.00736126	-0.0161261	-0.0256116	-0.067184	-0.0161261	0.0131408	0.0119801	-0.0256465	0.0827449	0.0175288	0.216531	0.306685	0.106245	0.153598	0.30698	0.258141	0.0923588	0.122543	-0.0328333	-0.0361472	0.114208	0.118593
Parabacteroides_distasonis	-0.171134	-0.166144	0.00260655	-0.153877	-0.139486	-0.110354	-0.118239	-0.156195	-0.169756	-0.0675478	-0.156195	-0.103418	-0.138481	-0.154938	-0.170217	-0.0973852	0.0331817	0.128501	0.19939	0.0535086	0.128411	0.0253523	0.00115633	0.0513823	0.161743	0.158862	0.24095	-0.00212439
Bacteroides_uniformis	-0.123764	-0.140973	0.130188	-0.104202	-0.190533	-0.0152714	-0.0111228	-0.0564914	-0.117637	-0.0945239	-0.0564914	-0.0577227	-0.0213268	-0.039307	0.0302637	-0.0266087	0.22579	0.399483	0.300309	0.203096	0.398159	0.320182	-0.0777164	0.273298	0.0741528	0.0696283	0.251262	0.23568
Bacteroides_xylanisolvens	-0.218287	-0.219003	0.154194	-0.178646	-0.269105	-0.211611	-0.0924912	-0.1565	-0.222283	-0.142335	-0.1565	-0.0240431	-0.124809	-0.140725	-0.161695	-0.145115	0.140206	0.265493	0.371612	0.0745772	0.265112	0.157866	-0.133702	0.236102	0.332399	0.329179	0.432749	0.173205
Bacteroides_ovatus	-0.103386	-0.104887	0.163457	-0.0821977	-0.153924	-0.048542	-0.0138002	-0.073657	-0.129471	-0.0563241	-0.073657	0.00561185	-0.214866	-0.0606678	-0.110782	-0.0597117	-0.0134502	0.10067	0.447618	0.0241774	0.100837	0.0514013	-0.027787	0.219124	0.102048	0.100905	0.50615	0.156788
